# Supplementary material for: Hydroxylation of Aryl Sulfonium Salts for Phenol Synthesis under Mild Reaction Conditions
Source: Molecules. 2024 Feb 13;29(4):831. doi: 10.3390/molecules29040831 (PMC10891898; doi:10.3390/molecules29040831)
Supplement: Supplementary file 1 [file molecules-29-00831-s001.zip]

Archive with 1 entries (1 files):
- molecules-2837896-supplementary.pdf
